# Supplementary material for: AAV production in stable packaging cells requires expression of adenovirus 22/33K protein to allow episomal amplification of integrated rep/cap genes
Source: Sci Rep. 2023 Dec 7;13:21670. doi: 10.1038/s41598-023-48901-z (PMC10709602; doi:10.1038/s41598-023-48901-z)
Supplement: Supplementary file 1 — Supplementary Information 1. [file 41598_2023_48901_MOESM1_ESM.xlsx]

## Sheet: Figure 1b
	Ad5-E1			TESSA-E1
	25	50	500	25	50	500	0
	590000000	1190000000	208000000	7720000	8870000	7710000	2630000
	1250000000	1110000000	355000000	9210000	12300000	8090000	19900000
	994000000	1110000000	277000000	17900000	9610000	10000000	6720000

## Sheet: Figure 1c
	Ad5-E1		TESSA-E1
	DOX	DMSO	DOX	DMSO	HeLaRC32
	445500000	650000000	587000000	7161000	7194000
	910800000	743000000	1180000000	12540000	4620000
	805200000	875000000	1070000000	8679000

## Sheet: Figure 1e
	TESSA-E1
	DOX	DMSO	HeLaRC32
	212.86	4.27	1.04
	237.99	4.61	0.967
	216.44	4.58	0.993

## Sheet: Figure 1f
	TESSA-E1
	DOX	DMSO	HeLaRC32
	302	1.92	1.82
	304	2.6	0.739
	249	2.97	0.912

## Sheet: Figure 2a
					Ad5-E1 : TESSA-E1
					_1:3		_1:1		_3:1		Ad5-E1		TESSA-E1
					DOX	DMSO	DOX	DMSO	DOX	DMSO	DOX	DMSO	DOX	DMSO	HeLaRC32
					1880000000	413000000	2020000000	666000000	1730000000	1390000000	2260000000	2650000000	1030000000	10300000	6460000
					1410000000	327000000	2170000000	403000000	1860000000	1060000000	1830000000	2870000000	949000000	19500000	4920000
					1640000000	286000000	1900000000	811000000	1620000000	1140000000

## Sheet: Figure 2b
		TESSA-E1
		pStuffer		pCMV-Rep
		DOX	DMSO	DOX	DMSO	HeLaRC32
		649.699	4.12309	438.686	5.95558	0.637205
		653.864	5.60851	646.923	8.69042	0.974549
		537.251	6.39982	677.464	6.39982	1.38825

## Sheet: Figure 2c
		TESSA-E1
		pStuffer		pCMV-E2A		HeLaRC32
		DOX	DMSO	DOX	DMSO	DMSO
		471000000	6370000	1980000000	2840000	560000
		588000000	6410000	2130000000	5770000	1120000
		784000000	6690000	1740000000	5620000	2010000

## Sheet: Figure 2d
	pStuffer				pCMV-100K
	Ad5-E1		TESSA-E1		Ad5-E1		TESSA-E1
	DOX	DMSO	DOX	DMSO	DOX	DMSO	DOX	DMSO
	1117321680	1462110254	1022351758	2.1819e+06	7.2305e+08	1216781445	545328418	2.90095e+06
	6.37391e+08	5.03359e+08	7.15491e+08	689520	1149318359	8.41926e+08	2.93674e+08	4.86304e+06
	5.35462e+08	4.31552e+08	434192041	6.52833e+06	6.19397e+08	6.98828e+08	2.8421e+08	1.2167e+06

## Sheet: Figure 3a
	TESSA-E1 + pAAV-EGFP
	DOX							DMSO
	L1	L2	L3	L4	L5	NC siRNA	No siRNA	no siRNA
	2.7765e+08	1.28051e+08	2.24828e+08	3.72894e+07	8.76203e+07	8.18915e+07	1.89449e+08	1.38448e+07
	2.38362e+08	1.26025e+08	2.00272e+08	9.07398e+06	4.88588e+07	111669516	8.48996e+07	3.71281e+07
	1.27825e+08	106949707	1.57012e+08	1.28936e+07	5.96316e+07	7.26876e+07	1.50356e+08	1.85446e+07

## Sheet: Figure 3c
	TESSA-E1
	100K A	100K B	22/33K	L4 A	L4 B	NC	None	HeLaRC32
	51.41	51.63	4.01	10.42	9.12	80.79	73.66	1.06
	54.08	63.87	3.54	12.95	8.41	104.6	83.23	0.9
	54.3	70.55	3.32	12.57	8.92	97.26	71.66	1.03

[truncated: 12 more sheets: Figure 3d, Figure 4a, Figure 4b, Figure 4c, Figure 5b, Figure 5c, Figure 5d, Figure 6b, Figure 6c, Figure 6d, Supplementary 1a, Supplementary 1b]
